# Supplementary material for: Characterization of the Liriodendron chinense Pentatricopeptide Repeat (PPR) Gene Family and Its Role in Osmotic Stress Response
Source: Genes (Basel). 2023 May 23;14(6):1125. doi: 10.3390/genes14061125 (PMC10297974; doi:10.3390/genes14061125)
Supplement: Supplementary file 1 [file genes-14-01125-s001.zip]

Archive with 9 entries (9 files):
- Figure S1.jpg
- Figure S2.jpg
- Figure S3.jpg
- Figure S4.jpg
- Figure S5.jpg
- Figure S6.jpg
- Table S1.pdf
- Table S2.xlsx
- Table S3.xlsx
