# Supplementary material for: Characterization of the Liriodendron chinense Pentatricopeptide Repeat (PPR) Gene Family and Its Role in Osmotic Stress Response
Source: Genes (Basel). 2023 May 23;14(6):1125. doi: 10.3390/genes14061125 (PMC10297974; doi:10.3390/genes14061125)
Supplement: Supplementary file 1 [file genes-14-01125-s001.zip › Table S3.xlsx]

## Sheet: kaks
Table S3. Ka and KS values
Seq_1	Seq_2	Ka	Ks	Ka_Ks
Lchi33658	Lchi05549	0.546654	1.55405	0.351762
Lchi00847	Lchi03496	0.019291	0.747219	0.025817
Lchi24676	Lchi17513	0.36993	2.67393	0.138347
Lchi04988	Lchi11896	0.345743	1.50111	0.230325
Lchi01290	Lchi05925	0.620571	1.5118	0.410485
Lchi09009	Lchi23652	0.401945	NaN	NaN
Lchi18873	Lchi28780	0.177219	0.278062	0.637337
Lchi19055	Lchi16822	0.496919	NaN	NaN
Lchi08263	Lchi05478	0.57577	2.29843	0.250506
Lchi09139	Lchi06983	0.252964	1.27245	0.1988
Lchi09119	Lchi07002	0.351753	1.11606	0.315175
Lchi04063	Lchi07041	0.432595	0.917398	0.471545
Lchi08062	Lchi27711	0.0960104	0.659195	0.145648
Lchi15893	Lchi04262	0.215303	1.12238	0.191828
Lchi12830	Lchi04140	0.531533	3.03229	0.175291
Lchi31073	Lchi26898	0.00239916	0.0174776	0.137271
Lchi31082	Lchi26907	0.00179164	0.000670241	2.67313
Lchi01851	Lchi02157	0.125013	0.825143	0.151505
Lchi13708	Lchi02318	0.531466	1.83569	0.289519
Lchi02961	Lchi13999	0.0272708	0.661826	0.0412053
Lchi02900	Lchi14296	0.593739	1.96669	0.301897
Lchi02899	Lchi14297	0.218072	1.00558	0.216861
Lchi12522	Lchi15542	0.384022	1.06751	0.359737
Lchi01520	Lchi30963	0.469616	1.57583	0.298013
Lchi11807	Lchi16695	0.260166	0.861578	0.301965
Lchi30127	Lchi02576	0.453254	1.09283	0.414751
Lchi06999	Lchi00143	0.704046	2.86146	0.246044
Lchi06943	Lchi00164	0.489942	2.82136	0.173654
Lchi11795	Lchi00350	0.523799	1.66336	0.314903
Lchi02318	Lchi19264	0.69847	2.63113	0.265464
